# Supplementary material for: The Prediction of Biological Features Using Magnetic Resonance Imaging in Head and Neck Squamous Cell Carcinoma: A Systematic Review and Meta-Analysis
Source: Cancers (Basel). 2023 Oct 20;15(20):5077. doi: 10.3390/cancers15205077 (PMC10605807; doi:10.3390/cancers15205077)
Supplement: Supplementary file 1 [file cancers-15-05077-s001.zip]

Archive with 2 entries (2 files):
- Supplementary material S1-Material and methods.pdf
- Supplementary material S2-Results.pdf
